# Supplementary material for: Multi-Omic Admission-Based Prognostic Biomarkers Identified by Machine Learning Algorithms Predict Patient Recovery and 30-Day Survival in Trauma Patients
Source: Metabolites. 2022 Aug 23;12(9):774. doi: 10.3390/metabo12090774 (PMC9500723; doi:10.3390/metabo12090774)
Supplement: Supplementary file 1 [file metabolites-12-00774-s001.zip]

Archive with 1 entries (1 files):
- metabolites-1831225-supplementary.pdf
